# Supplementary material for: Isolation of Bacillus sp. A5.3 Strain with Keratinolytic Activity
Source: Biology (Basel). 2022 Feb 4;11(2):244. doi: 10.3390/biology11020244 (PMC8869582; doi:10.3390/biology11020244)
Supplement: Supplementary file 1 [file biology-11-00244-s001.zip]

Archive with 1 entries (1 files):
- biology-1519818-supplementary.pdf
